# Supplementary material for: Integrated Exon Level Expression Analysis of Driver Genes Explain Their Role in Colorectal Cancer
Source: PLoS One. 2014 Oct 21;9(10):e110134. doi: 10.1371/journal.pone.0110134 (PMC4204855; doi:10.1371/journal.pone.0110134)
Supplement: Table S2 — Fold change values of all 144 GISTIC genes as calculated by AltAnalyze Program. (TXT) [file pone.0110134.s005.txt]

Table S2: Fold change values of all 144 GISTIC genes as calculated by AltAnalyze Program
Symbol	Fold-Change
DEC1	1.035746
ABCA3	1.043331
ABP1	-2.54991
ACSL5	-1.26468
ADAM10	-1.03446
ADAM12	4.646741
ADCY5	-1.32735
ADRA2A	-1.52315
AGR3	-5.12325
AHR	1.532757
ANGPTL4	1.411869
ANK3	-1.9343
ATP5A1	-1.6055
ATP8B1	-2.49709
AURKA	3.044088
AXIN1	1.186043
BCAR4	1.04905
BCAS1	-4.50771
BCL9	1.567019
BRD4	1.25194
CALR3	-1.19333
CASC2	1.413341
CEBPE	-1.23965
CHAF1A	1.518881
CIRBP	-1.10393
CLDN7	-1.96196
CLGN	-1.0035
CRABP2	-1.10407
CRP	-1.16997
CTCFL	1.190528
CYP19A1	1.207324
DCC	-1.00015
DPM1	1.699141
DUSP5	-1.25032
ECHS1	-1.26074
EFS	-1.06602
EMX2	-1.01723
ENPP2	-1.07973
EPOR	-1.00065
EXO1	2.268313
FAM46C	-1.7528
FBN2	1.120972
FEN1	1.597102
FGF12	-1.07926
FGFR2	-2.72455
FSTL3	1.686666
GLRX3	1.410088
GNAS	1.220486
GPNMB	-1.01975
GRIN2A	-1.36633
GRIN2D	1.516099
GSTM1	1.103751
HIST1H1B1.330426
HIST1H4A1.071373
HLTF	1.386112
HMGN2P46-1.17384
HMGN2P46-1.18805
HOXA3	1.140769
HTRA1	2.301062
ICAM1	2.655218
ICAM5	1.045181
IDO1	1.508661
IFT122	-1.0047
IGF2BP3	1.956806
IGSF11	-1.29487
IL6	6.353318
IL6R	-1.81412
INHBA	3.071911
INSIG1	1.441244
INSR	-1.16479
KIAA01011.399327
LTBP4	-1.19476
LY6K	1.030078
LYPD6B	1.071771
MACC1	3.272925
MALT1	1.192021
MBD5	-1.04103
MGMT	1.112561
MLF1	1.135811
MLL3	1.0798
MLLT11	1.479373
MMP25	1.246649
MS4A1	-1.79834
MUC13	-2.15979
MUC4	-4.18466
MYH1	-1.27101
MYLK	-1.19341
MYO9A	1.003631
NARS	-1.10108
NEDD9	-1.00003
NHLH2	1.044802
NRG1	1.019928
NTPCR	1.041441
NUB1	1.260359
NUP133	1.521646
ODF4	-1.10599
OVGP1	1.457455
P2RY14	-1.54942
PDPK1	1.136046
PLEKHA8	1.780768
PRKD1	1.725389
PRM2	-1.0812
PRPF4B	1.193212
PTGFR	1.270323
PTGS1	-1.09113
PTK2	1.640074
PTP4A3	2.366951
PTX3	1.444909
RBM46	-1.04569
RNF111	1.04704
ROPN1	-1.3372
RUVBL1	1.978349
SEMA5B	-1.07673
SERPINB1-1.11216
SLC16A1	1.024674
SLC35D1	-2.0238
SLC7A11	3.051363
SMAD2	-1.10469
SMAD3	-1.15622
SMAD4	-1.33022
SMAD7	-1.40897
SNRNP25	1.131527
SPO11	-1.23477
SPSB2	1.042719
STK11	1.227158
SYT7	1.197388
TCF7L2	-1.15804
THBS3	1.06644
TP53	1.130742
TRAP1	1.741969
TSHZ1	-1.16724
UBE2K	-1.0688
UCA1	2.058481
VEPH1	-1.19052
VPS28	1.022634
ZNF200	1.370709
ZNF217	1.107693
ZNF442	-1.03675
